# Supplementary material for: The plasmid-mediated evolution of the mycobacterial ESX (Type VII) secretion systems
Source: BMC Evol Biol. 2016 Mar 15;16:62. doi: 10.1186/s12862-016-0631-2 (PMC4791881; doi:10.1186/s12862-016-0631-2)
Supplement: Additional file 4: — Analysed genomes. (XLSX 20 kb) [file 12862_2016_631_MOESM4_ESM.xlsx]

## Sheet: Sheet1
Additional file 4: Analysed genomes.
Species	Accession number	Blast server	Sequencing centre
Bacillus subtilis subsp. subtilis str. 168	NC_000964.3	http://www.ncbi.nlm.nih.gov/sutils/genom_table.cgi	NCBI, Baylor College of Medicine, Human Genome Sequencing Center, Baylor College of Medicine
Catenulispora acidiphila DSM44938	NC_013131.1	http://blast.ncbi.nlm.nih.gov/Blast.cgi	US DOE Joint Genome Institute (JGI-PGF)
Corynebacterium diphtheriae NCTC 13129	NC_002935.2	http://www.ncbi.nlm.nih.gov/sutils/genom_table.cgi	Sanger Institut
Corynebacterium pseudotuberculosis FRC41	NC_014329.1	http://www.ncbi.nlm.nih.gov/sutils/genom_table.cgi	Center for Biotechnology, Bielefeld University
Frankia alni ACN14a	NC_008278.1	http://blast.ncbi.nlm.nih.gov/Blast.cgi	Genoscope
Gordonia bronchialis DSM 43247	NC_013441.1	http://www.ncbi.nlm.nih.gov/sutils/genom_table.cgi	US DOE Joint Genome Institute (JGI-PGF)
Janibacter sp. HTCC2649	NZ_AAMN00000000.1	http://blast.ncbi.nlm.nih.gov/Blast.cgi	The Gordon and Betty Moore Foundation Marine Microbiology Initiative
Kribbella flavida DSM17836	NC_013729.1	http://blast.ncbi.nlm.nih.gov/Blast.cgi	US DOE Joint Genome Institute (JGI-PGF)
Listeria monocytogenes L312	NC_018642.1	http://www.ncbi.nlm.nih.gov/sutils/genom_table.cgi	NCBI, ERA-NET / Spatelis, Institute for Microbiology and Genetics, Georg-August University Goettingen, Justus-Liebig-University Giessen
M. abscessus	NC_010397.1	http://www.ncbi.nlm.nih.gov/sutils/genom_table.cgi	Genoscope
M. abscessus subsp. bolletii 50594	NC_021282.1; NC_021279.1	http://blast.ncbi.nlm.nih.gov/Blast.cgi	NCBI
M. africanum GM041182	NC_015758.1	http://www.sanger.ac.uk/cgi-bin/blast/submitblast/mycobacterium	Wellcome Trust Sanger Insititute
M. avium 104	NC_008595.1	http://cmr.jcvi.org/cgi-bin/CMR/GenomePage.cgi?org=gma	TIGR
M. avium paratuberculosis K-10	NC_002944.2	http://cmr.jcvi.org/cgi-bin/CMR/GenomePage.cgi?org=ntma03	University of Minnesota
M. bovis AF2122/97	NC_002945.3	http://genolist.pasteur.fr/BoviList/	Sanger Institut/Pasteur Institut
M. bovis BCG Pasteur 1173P2	NC_008769.1	http://genolist.pasteur.fr/BCGList/	Pasteur Institut
M. canettii CIPT140010059	NC_015848.1	http://www.ncbi.nlm.nih.gov/sutils/genom_table.cgi	Wellcome Trust Sanger Insititute
M. chubuense	NC_018027.1; NC_018022.1; NC_018023.1	http://blast.ncbi.nlm.nih.gov/Blast.cgi?	DOE Joint Genome Institute
*M. colombiense CECT3035	AFVW02000001.1-AFVW02000018.1	http://www.ncbi.nlm.nih.gov/sutils/genom_table.cgi	NCBI
*M. fortuitum subsp. fortuitum DSM 46621	NZ_ALQB00000000.1	http://blast.ncbi.nlm.nih.gov/Blast.cgi	KAUST
M. gilvum PYR-GCK	NC_009338.1	http://www.ncbi.nlm.nih.gov/sutils/genom_table.cgi	US DOE Joint Genome Institute
M. indicus pranii MTCC9506	NC_018612.1	ftp://ftp.ncbi.nih.gov/genomes/Bacteria/Mycobacterium_indicus_pranii_MTCC_9506_uid175523	NCBI, MIP genome sequencing consortium , Inter-disciplinary Centre for Plant Genomics
M. intracellulare ATCC13950	NC_016946.1	http://www.ncbi.nlm.nih.gov/sutils/genom_table.cgi	Department of Microbiology and Immunology, Seoul National University
*M. kansasii 12479	CM000636.1	http://www.ncbi.nlm.nih.gov/sutils/genom_table.cgi	McGill University
M. leprae TN	NC_002677.1	http://genolist.pasteur.fr/Leproma/	Sanger Institut/Pasteur Institut
M. ulcerans subsp. liflandii 128FXT	NC__020133.1	http://www.ncbi.nlm.nih.gov/sutils/genom_table.cgi	NCBI
M. marinum M	NC_0103612.1	http://genolist.pasteur.fr/MarinoList/	Wellcome Trust Sanger Institute
*M. massiliense CCUG48898	NC_018150.1	http://www.ncbi.nlm.nih.gov/sutils/genom_table.cgi	Chungnam National University
*M. microti 19422	not available	http://www.sanger.ac.uk/cgi-bin/blast/submitblast/mycobacterium	Sanger Institut
M. neoaurum VKM Ac-1815D	NC_023036.2	http://blast.ncbi.nlm.nih.gov/Blast.cgi	Laboratory of microbiological transformation of organic compounds, G.K.Skryabin Institute of Biochemistry and Physiology of Microorganisms, Russian Academy of Sciences
M. orygis 112400015	NZ_APKD00000000.1	http://blast.ncbi.nlm.nih.gov/Blast.cgi	Queen Mary, University of London
*M. parascrofulaceum BAA-614	NZ_ADNV00000000.1	http://www.ncbi.nlm.nih.gov/sutils/genom_table.cgi	Baylor College of Medicine
*M. phlei RIVM601170	NZ_AJFJ00000000.1	http://www.ncbi.nlm.nih.gov/sutils/genom_table.cgi	KAUST
*M. rhodesiae NBB3	NC_016604.1	http://www.ncbi.nlm.nih.gov/sutils/genom_table.cgi	JGI
M. smegmatis mc2155	NC_008596.1	http://cmr.jcvi.org/cgi-bin/CMR/GenomePage.cgi?org=gms	TIGR
M. sp. JDM601	NC_015576.1	http://www.ncbi.nlm.nih.gov/sutils/genom_table.cgi	Shanghai Jiao Tong University School of Medicine
M. sp. JLS	NC_009077.1	http://www.ncbi.nlm.nih.gov/sutils/genom_table.cgi	US DOE Joint Genome Institute
M. sp. KMS	NC_008705.1; NC_008704.1; NC_008703.1	http://www.ncbi.nlm.nih.gov/sutils/genom_table.cgi	DOE Joint Genome Institute
M. sp. MCS	NC_008146.1; NC_008147.1	http://www.ncbi.nlm.nih.gov/sutils/genom_table.cgi	DOE Joint Genome Institute
M. sp. MOTT36Y	NC_017904	http://blast.ncbi.nlm.nih.gov/Blast.cgi?	Seoul National University College of Medicine
M. sp. Spyr 1	NC_014814.1	http://www.ncbi.nlm.nih.gov/sutils/genom_table.cgi	US DOE Joint Genome Institute
M. thermoresistibile 19527	NZ_AGVE00000000.1	http://www.ncbi.nlm.nih.gov/sutils/genom_table.cgi	NCBI
M. tuberculosis H37Rv	NC_000962.3	http://genolist.pasteur.fr/TubercuList/	Sanger Institut/Pasteur Institut
*M. tusciae JS617	NZ_AGJJ00000000.1	http://www.ncbi.nlm.nih.gov/sutils/genom_table.cgi	DOE Joint Genome Institute;JGI-PSF
M. ulcerans Agy99	NC_008611.1	http://www.ncbi.nlm.nih.gov/sutils/genom_table.cgi	Pasteur Institut
M. vaccae ATCC 25954	NZ_ALQA00000000.1	http://blast.ncbi.nlm.nih.gov/Blast.cgi	KAUST
M. vanbaalenii PYR-1	NC_008726.1	http://www.ncbi.nlm.nih.gov/sutils/genom_table.cgi	DOE Joint Genome Institute
*M. xenopi RIVM700367	NZ_AJFI00000000.1	http://www.ncbi.nlm.nih.gov/sutils/genom_table.cgi	Center for Biotechnology, Bielefeld University
M. yongonense 05-1390	NC_021715.1; NC_020275.1	http://blast.ncbi.nlm.nih.gov/Blast.cgi	Department of Microbiology and Immunology, Seoul National University
Nocardia brasiliensis ATCC700358	NC_018681.1	http://www.ncbi.nlm.nih.gov/sutils/genom_table.cgi	NCBI, Servicio de Dermatología, Hospital Universitario, U.A.N.L., Monterrey, N.L., México
Nocardia cyriacigeorgica GUH-2	NC_0016887.1	http://www.ncbi.nlm.nih.gov/sutils/genom_table.cgi	CEA/DSV/IG/Genoscope
Nocardia farcinica IFM 10152	NC_006361.1	http://www.ncbi.nlm.nih.gov/sutils/genom_table.cgi	Department of Bioactive Molecules, National Institute of Infectious Diseases
Rhodococcus equi 103S	NC_014659.1	http://www.ncbi.nlm.nih.gov/sutils/genom_table.cgi	International Rhodococcus equi Genome Consortium
Rhodococcus erythropolis PR4	NC_012490.1	http://www.ncbi.nlm.nih.gov/sutils/genom_table.cgi	National Institute of Technology and Evaluation
Rhodococcus opacus B4	NC_012522.1	http://www.ncbi.nlm.nih.gov/sutils/genom_table.cgi	National Institute of Technology and Evaluation
Staphylococcus aureus USA300	NC_007793.1	http://www.ncbi.nlm.nih.gov/sutils/genom_table.cgi	NISC
Streptomyces coelicolor A3 (2)	NC_003888.3	http://www.ncbi.nlm.nih.gov/sutils/genom_table.cgi	NCBI, Sanger Institute
Saccharopolyspora erythraea NRRL 2338	NC_009142.1	http://blast.ncbi.nlm.nih.gov/Blast.cgi	Department of Biochemistry, University of Cambridge
Stackebrandtia nassauensis DSM 44728	NC_013947.1	http://blast.ncbi.nlm.nih.gov/Blast.cgi	US DOE Joint Genome Institute (JGI-PGF)
Streptosporangium roseum DSM 43021	NC_013595.1	http://blast.ncbi.nlm.nih.gov/Blast.cgi	US DOE Joint Genome Institute (JGI-PGF)
Segniliparus rotundus DSM 44985	NC_014168.1	http://www.ncbi.nlm.nih.gov/sutils/genom_table.cgi	US DOE Joint Genome Institute
Salinispora tropica CNB-440	NC_009380.1	http://blast.ncbi.nlm.nih.gov/Blast.cgi	US DOE Joint Genome Institute
Tsukamurella paurometabola DSM 20162	NC_014158.1	http://www.ncbi.nlm.nih.gov/sutils/genom_table.cgi	NCBI, JGI-PGF, DOE Joint Genome Institute, JGI-PGF
* Sequencing projects are incomplete (As of 07/2015). Italicised accession numbers indicate plasmid sequences
